# Supplementary material for: The Influence of Feeding with Colostrum and Colostrum Replacer on Major Blood Biomarkers and Growth Performance in Dairy Calves
Source: Vet Sci. 2023 Feb 7;10(2):128. doi: 10.3390/vetsci10020128 (PMC9965887; doi:10.3390/vetsci10020128)
Supplement: Supplementary file 1 [file vetsci-10-00128-s001.zip]

Archive with 1 entries (1 files):
- vetsci-2195393-supplementary.pdf
